# Supplementary material for: UK Doubles Its “World-Leading” Research in Life Sciences and Medicine in Six Years: Testing the Claim?
Source: PLoS One. 2015 Jul 23;10(7):e0132990. doi: 10.1371/journal.pone.0132990 (PMC4512718; doi:10.1371/journal.pone.0132990)
Supplement: S1 Table — (XLSX) [file pone.0132990.s001.xlsx]

## Sheet: Duplicates and matching
		Total Submission	% Matched	Matched	Duplicates	% Duplicates	Unique articles	Articles after exclusion and weighting	Reduction by selection for articles and reviews, letters at 0.25
	RAE	56639	0.959922	54369	6385	0.117438	47984	47488	0.0103368
	REF	50044	0.984614	49274	6914	0.140317	42360	41427.8	0.0220078
					z

## Sheet: Allocating Percentiles
RAE by REF-labels in panels A&B													REF by REF-labels in panels A&B
Panel A equivalent													Panel A
Star rating	Percentage at rating from HEFCE data	Cuml Percentage	Est bottom threshold	# of papers	normalised citation level	pp_top 1%	pp_top 2%	pp_top 5%	pp_top_10%	pp_top_20%	pp_top_50%		Star rating	Percentage at rating from HEFCE data	Cuml Percentage	Est bottom threshold	# of papers	normalised citation level	pp_top 1%	pp_top 2%	pp_top 5%	pp_top_10%	pp_top_20%	pp_top_50%
A/4*	0.12	0.12	0.0436	5728.5	8.53288	0.274083	0.504542	0.935292	0.993895	0.999491	1		A/4*	0.24	0.24	0.0729839	10110.2	7.10973	0.193366	0.357763	0.751228	0.982762	0.998545	0.99999
A/3*	0.38	0.5	0.271171	18192.8	2.10668	0.00038678	0.0017687	0.063377	0.332162	0.776946	0.999216		A/3*	0.51	0.75	0.457419	21574.2	1.46736	5.96629e-05	0.000276798	0.00503407	0.139705	0.479669	0.987386
A/2*	0.37	0.87		17721.8	0.676513	0	2.1703e-06	1.74305e-05	0.000127751	0.0151973	0.680957		A/2*	0.22	0.97		8477	0.344593	0	0	2.893e-07	1.17569e-05	0.000429824	0.227705
A/1*	0.1	0.97		4413.25	0.119632	0	0	0	0	5.03444e-05	0.0113687		A/1*	0.02	0.99		1266.25	0	0	0	0	6.02307e-05	0.000496393	0.0319998
A/U	0.03	1		1431.75	0	0	0	0	9.49118e-06	0.000158433	0.0556562		A/U	0.01	1
			Total	47488												Total	41427.8
All					Cuml fraction of papers in pp_top x%	0.0330369	0.0612179	0.136325	0.245537	0.420811	0.754463		All				Cuml fraction of papers in pp_top x%		0.0464383	0.0860043	0.182862	0.307116	0.484387	0.794299
					Incrememtal fraction of papers in pp_top x%	0.0330369	0.028181	0.0751068	0.109212	0.175275	0.333651						Incrememtal fraction of papers in pp_top x%		0.0464383	0.039566	0.0968579	0.124254	0.17727	0.309913
					Numbers of papers													Numbers of papers
				A/4*		1570.08	2890.27	5357.82	5693.53	5725.59	5728.5						A/4*		1954.98	3617.07	7595.11	9935.97	10095.5	10110.2
				A/3*		7.0366	32.1776	1153	6042.95	14134.8	18178.5						A/3*		1.28718	5.97172	108.606	3014.03	10348.5	21302.1
				A/2*		0	0.0384615	0.308898	2.26396	269.323	12067.7						A/2*		0	0	0.0024524	0.0996635	3.64362	1930.26
				A/1*		0	0	0	0	0.222183	50.1728						A/1*		0	0	0	0.0762671	0.628558	40.5197
				A/U		0	0	0	0.013589	0.226837	79.6858						A/U		0	0	0	0	0	0
					Cuml number of papers in pp_top x%	1577.12	2922.48	6511.13	11738.8	20130.2	36104.6						Cuml number of papers in pp_top x%		1956.27	3623.05	7703.72	12950.2	20448.3	33383
Panel B equivalent													Panel B
Star rating	Percentage at rating from HEFCE data	Cuml Percentage	Est bottom threshold	# of papers	normalised citation level	pp_top 1%	pp_top 2%	pp_top 5%	pp_top_10%	pp_top_20%	pp_top_50%		Star rating	Percentage at rating from HEFCE data	Cuml Percentage	Est bottom threshold	# of papers	normalised citation level	pp_top 1%	pp_top 2%	pp_top 5%	pp_top_10%	pp_top_20%	pp_top_50%
B/4*	0.16	0.16	0.0651515	6257.5	8.41315	0.21741	0.382568	0.790619	0.977747	0.997218	0.999791		B/4*	0.2	0.2	0.0771845	8297.75	7.13355	0.187489	0.334978	0.71013	0.970237	0.997792	0.99994
B/3*	0.46	0.62	0.269018	18026.2	1.59572	4.20576e-05	0.000191347	0.00778554	0.156713	0.489548	0.990911		B/3*	0.61	0.81	0.648148	25331	1.21158	9.24302e-06	0.000105538	0.00286596	0.0874913	0.35133	0.851099
B/2*	0.33	0.95		12780.2	0.204296	0	0	2.32174e-06	1.31427e-05	0.000695053	0.253773		B/2*	0.17	0.98		6438.75	0.0416506	0	6.02344e-09	5.34103e-07	4.68586e-06	0.000224478	0.0427432
B/1*	0.02	0.97		784	0	0	0	1.34059e-05	9.66154e-05	0.00250108	0.223672		B/1*	0.02	1		830.5	0	0	0	0	1.7893e-06	0.00120345	0.161792
B/U	0.03	1		1175.5	0	0	0	2.81709e-05	0.000155921	0.00267776	0.220151		B/U	0	1
All					Fraction of papers in pp_top x%	0.034805	0.0612989	0.130082	0.228538	0.385107	0.710609		All				Fraction of papers in pp_top x%		0.0375034	0.06706	0.143774	0.247418	0.413932	0.72966
					Incrememtal fraction of papers in pp_top x%	0.034805	0.026494	0.0687833	0.0984562	0.156568	0.325502						Incrememtal fraction of papers in pp_top x%		0.0375034	0.0295566	0.0767143	0.103644	0.166514	0.315728
					Numbers of papers													Numbers of papers
				B/4*		1360.44	2393.92	4947.3	6118.25	6240.09	6256.19						B/4*		1555.74	2779.57	5892.48	8050.78	8279.43	8297.25
				B/3*		0.75814	3.44926	140.344	2824.95	8824.71	17862.4						B/3*		0.234135	2.67338	72.5976	2216.24	8899.54	21559.2
				B/2*		0	0	0.0296725	0.167967	8.88295	3243.28						B/2*		0	3.87835e-05	0.00343896	0.0301711	1.44536	275.213
				B/1*		0	0	0.0105102	0.0757465	1.96085	175.359						B/1*		0	0	0	0.00148601	0.999469	134.368
				B/U		0	0	0.0331149	0.183285	3.14771	258.787						B/U		0	0	0	0	0	0
					Cuml number of papers in pp_top x%	1361.2	2397.37	5087.72	8943.63	15078.8	27796						Cuml number of papers in pp_top x%		1555.97	2782.24	5965.08	10267.1	17181.4	30266

## Sheet: Fig 1, 2 & 4
	Panel Comparison
			Incremental fraction of papers eg between 2-5%					Cumulative fraction of papers above thresholds				Panel A		Number of papers in top fraction				Panel A increase in number of papers
	Top	World	Pnl A RAE	Pnl A REF		Pnl B RAE	Pnl B REF	RAE	REF	Pnl B RAE	Pnl B REF	Improvement		RAE	REF	Pnl B RAE	Pnl B REF
Top 1%	0.01	0.01	0.0330369	0.0464383		0.034805	0.0375034	0.0330369	0.0464383	0.034805	0.0375034	0.40565	Top 1%	1577.12	1956.27	1361.2	1555.97	0.240405
Top 2%	0.02	0.02	0.028181	0.039566		0.026494	0.0295566	0.0612179	0.0860043	0.0612989	0.06706	0.404887	Top 2%	2922.48	3623.05	2397.37	2782.24	0.239715
Top 5%	0.05	0.05	0.0751068	0.0968579		0.0687833	0.0767143	0.136325	0.182862	0.130082	0.143774	0.341372	Top 5%	6511.13	7703.72	5087.72	5965.08	0.18316
Top 10%	0.1	0.1	0.109212	0.124254		0.0984562	0.103644	0.245537	0.307116	0.228538	0.247418	0.250796	Top 10%	11738.8	12950.2	8943.63	10267.1	0.103198
Top 20%	0.2	0.2	0.175275	0.17727		0.156568	0.166514	0.420811	0.484387	0.385107	0.413932	0.151078	Top 20%	20130.2	20448.3	15078.8	17181.4	0.0158054
Top 50%	0.5	0.5	0.333651	0.309913		0.325502	0.315728	0.754463	0.794299	0.710609	0.72966	0.0528015	Top 50%	36104.6	33383	27796	30266	-0.0753799
Top 100%	1	1	0.245537	0.205701		0.289391	0.27034	1	1	1	1	0	All papers	0	0	0	0
	4* awarded		0.12	0.24
	3* + 4* awarded		0.5	0.75
	4* awarded					0.16	0.2
	3* + 4* awarded					0.62	0.81

## Sheet: Fig 3 - All UK papers
	Medical and Life Sciences papers from UK								Number of papers
			World	RAE Period	REF Period	Med & Life Sci papers	Submitted papers	Expected (REF)	RAE Period	REF Period	Improvement		Numbers versus percentage improvement
		# of papers		288328	299628	0.0391924
		mncs		1.26338	1.43324	0.134451
		Top 1%	0.01	0.0142881	0.0191045	0.337093	0.40565	2996.28	4119.65	5724.24	0.389497		0.155458
		Top 2%	0.02	0.0284236	0.0366835	0.290601	0.404887	5992.56	8195.31	10991.4	0.341183		0.174059
		Top 5%	0.05	0.0703819	0.0855038	0.214854	0.341372	14981.4	20293.1	25619.3	0.262467		0.221606
		Top 10%	0.1	0.136954	0.159893	0.167492	0.250796	29962.8	39487.7	47908.3	0.213249		0.273188
		Top 20%	0.2	0.26361	0.291749	0.106745	0.151078	59925.6	76006	87416.1	0.150121		0.40635
		Top 50%	0.5	0.590422	0.615536	0.0425346	0.0528015	149814	170235	184432	0.083394		0.960616
							Increase in UK medical and life sciences papers in top world percentiles
